# Supplementary material for: The long-term relationship between oil price changes and economic growth from the perspective of the resource curse: An empirical study from Yemen
Source: PLoS One. 2024 Nov 21;19(11):e0313206. doi: 10.1371/journal.pone.0313206 (PMC11581271; doi:10.1371/journal.pone.0313206)
Supplement: S1 File — (XLSX) [file pone.0313206.s001.xlsx]

## Sheet: Sheet1
Year	GDP	OP	GE	EXR	UNE	LEXR	LGDP	LGE	LOP	LUNE	LINF	LOILR	dummy variable
1990	5.64712e+09	22.26	1.71543e+09	13.92	8.2	2.63333	22.4544	21.2629	3.10279	2.10413	3.38997	3.59841	0
1991	5.93037e+09	18.62	1.40583e+09	22.12	8.5	3.09648	22.5034	21.0639	2.92424	2.14007	2.8634	3.80466	0
1992	6.46365e+09	18.44	1.40887e+09	28.5	8.21	3.3499	22.5895	21.0661	2.91452	2.10535	2.74545	3.93574	0
1993	5.36827e+09	16.33	1.24204e+09	39.54	8.31	3.67731	22.4038	20.94	2.793	2.11746	3.0637	4.12309	0
1994	4.16736e+09	15.53	1.12559e+09	55.24	8.34	4.01169	22.1505	20.8416	2.74277	2.12106	3.64482	4.26662	0
1995	4.25879e+09	16.86	7.9913e+08	100.009	8.91	4.60526	22.1723	20.499	2.82494	2.18717	3.73136	4.15716	0
1996	5.78569e+09	20.29	8.77484e+08	128.191	9.51	4.85352	22.4787	20.5926	3.01013	2.25234	3.63381	3.65816	0
1997	6.83856e+09	18.86	1.14899e+09	129.274	10.12	4.86193	22.6458	20.8621	2.93704	2.31451	3.42557	1.53471	0
1998	6.32514e+09	12.28	1.1138e+09	135.888	10.75	4.91183	22.5678	20.831	2.50797	2.37491	3.10142	2.44582	0
1999	7.6411e+09	17.44	1.22008e+09	155.742	11.46	5.0482	22.7568	20.9222	2.85877	2.43886	3.38572	2.06813	0
2000	9.65244e+09	27.6	1.35239e+09	168.672	11.57	5.12796	22.9905	21.0251	3.31782	2.44842	3.74251	2.39425	0
2001	9.86156e+09	23.12	1.47895e+09	168.672	11.69	5.12796	23.0119	21.1146	3.1407	2.45873	3.526	2.47822	0
2002	1.06946e+10	26.36	1.70722e+09	168.672	11.89	5.12796	23.093	21.2581	3.27185	2.4757	3.4593	2.50471	0
2003	1.1778e+10	28.1	1.74132e+09	175.625	12.04	5.16835	23.1895	21.2779	3.33577	2.48823	3.49677	2.38232	0
2004	1.38728e+10	36.05	1.82193e+09	183.448	12.12	5.21193	23.3532	21.3232	3.58491	2.49486	3.55394	2.52493	0
2005	1.67463e+10	50.59	2.17254e+09	191.42	12.17	5.25447	23.5414	21.4992	3.92375	2.49897	3.74515	2.2895	0
2006	1.9062e+10	61	3.05506e+09	191.509	12.13	5.25493	23.671	21.8401	4.11087	2.49568	3.72666	2.38417	0
2007	2.16505e+10	69.04	3.80796e+09	198.95	12.1	5.29305	23.7983	22.0604	4.23469	2.49321	3.50766	2.06813	0
2008	2.69109e+10	94.1	4.10306e+09	199.78	12.17	5.29722	24.0158	22.135	4.54436	2.49897	3.52364	2.94339
2009	2.51303e+10	60.86	4.07515e+09	202.85	12.71	5.31247	23.9473	22.1282	4.10858	2.54239	3.0082	1.30291	1
2010	3.09067e+10	77.38	4.03758e+09	219.59	12.93	5.39176	24.1542	22.1189	4.34873	2.55955	3.09961	2.41413	1
2011	3.27264e+10	107.46	4.54863e+09	213.8	13.08	5.36504	24.2114	22.2381	4.67712	2.57108	3.15499	2.97246	1
2012	3.54013e+10	109.45	5.29805e+09	214.35	13.2	5.36761	24.29	22.3906	4.69547	2.58022	2.83407	2.29152	1
2013	4.04152e+10	105.87	6.04381e+09	214.89	13.4	5.37013	24.4225	22.5223	4.66221	2.59525	2.40413	2.39516	1
2014	4.32065e+10	96.29	4.71683e+09	214.89	13.5	5.37013	24.4893	22.2744	4.56736	2.60269	2.18942	2.09924	1
2015	4.24506e+10	49.49	4.84996e+09	214.89	13.3	5.37013	24.4716	22.3022	3.90177	2.58776	0.514917	3.09104	1
2016	3.0936e+10	40.76	2996864000	250	13.5	5.52146	24.1552	21.8208	3.7077	2.60269	-0.369471	3.04452	1
2017	2.67361e+10	52.51	2.5249e+09	250	13.5	5.52146	24.0093	21.6495	3.961	2.60269	0.608188	3.41444	1
2018	2.34863e+10	69.78	3.70538e+09	250	13	5.52146	23.8797	22.0331	4.24535	2.56495	1.45032	3.31782	1
2019	2.25811e+10	64.04	3.30868e+09	250	12.9	5.52146	23.8404	21.9198	4.15951	2.55723	1.66478	2.30259	1
